# Supplementary material for: Effects of Co-Fermentation with Lactobacillus and Yeast on the Structural and Physicochemical Properties of Millet Starch
Source: Foods. 2026 Apr 1;15(7):1186. doi: 10.3390/foods15071186 (PMC13074191; doi:10.3390/foods15071186)
Supplement: Supplementary file 1 [file foods-15-01186-s001.zip]

Archive with 1 entries (1 files):
- foods-4193215-supplementary.pdf
